# Supplementary material for: High-Accuracy Chicken Breed Identification Using Microsatellite Genotype Data and AutoGluon Framework
Source: Biology (Basel). 2025 Dec 22;15(1):21. doi: 10.3390/biology15010021 (PMC12785061; doi:10.3390/biology15010021)
Supplement: Supplementary file 1 [file biology-15-00021-s001.zip]

Archive with 1 entries (1 files):
- biology-4034829-supplementary.pdf
